# Supplementary material for: The Willingness of Parents to Vaccinate Their Children Aged from Five to under Twelve Years with COVID-19 Vaccines between February and March 2022 in Vietnam
Source: Vaccines (Basel). 2022 Oct 22;10(11):1775. doi: 10.3390/vaccines10111775 (PMC9695614; doi:10.3390/vaccines10111775)
Supplement: Supplementary file 1 [file vaccines-10-01775-s001.zip]

Archive with 1 entries (1 files):
- Table S1. AIC and Corr Tests of WTV children 5 2 12 to Vaccines.xlsx
