# Supplementary material for: The Willingness of Parents to Vaccinate Their Children Aged from Five to under Twelve Years with COVID-19 Vaccines between February and March 2022 in Vietnam
Source: Vaccines (Basel). 2022 Oct 22;10(11):1775. doi: 10.3390/vaccines10111775 (PMC9695614; doi:10.3390/vaccines10111775)
Supplement: Supplementary file 1 [file vaccines-10-01775-s001.zip › Table S1. AIC and Corr Tests of WTV children 5 2 12 to Vaccines.xlsx]

## Sheet: LowestAIC
			Exp(B)	95% C.I.for EXP(B)
	Variable	Sig.	OR	Lower 95% C.I.	Upper 95% C.I.
X2	Gender (1=male)	0.089	1.493	0.941	2.369	*	Male respondents are more likely to vaccinate their children. The impact is significant at the ten per cent level (ref.).
X4	Age of respondents (years old)	0.052	1.029	1	1.058	*	Older respondents are more likely to vaccinate their children. The impact is significant at the ten per cent level (ref.).
X5	Residency (1=rural)	0.06	0.522	0.265	1.028	*	Rural residents are less likely to vaccinate their children. The impact is significant at the ten per cent level (explaination and ref.).
X7	Main family income source (1=yes)	0.051	0.665	0.442	1.002	*	Respondents who earn the main income for the family are less like to vaccinate their children. The impact is significant at the ten per cent level (explainations and ref.).
X8	Having savings (1=yes)	0.005	0.621	0.446	0.865	***	Respondents who have savings are less likely to vaccinate their children. The impact is significant at the one per cent level (explainations and ref.).
X10	Education (1=tertiary or above)	0	0.288	0.168	0.493	***	Respondents with tertiary or higher education are less likely to vaccinate their children. The impact is at the one per cent level (explainations and ref.).
X12	Insured children (1=yes)	0.026	3.579	1.168	10.97	**	Respondents whose children are insured are more likely to vaccinate their children. The impact is significant at the five per cent level (ref.).
X14	Children vaccination habit (1=yes)	0.006	2.033	1.22	3.388	***	Respondents who usually vaccinate their children are more likely to vaccinate their children. The impact is significant at the one per cent level (ref.).
X22	COVID-19 vaccination consultation sufficiency (1=sufficient)	0	2.085	1.487	2.922	***	Respondents who rated the COVID-19 vaccination consultation as sufficient are more likely to vaccinate their children. The impact is significant at the one per cent level (ref.).
X23	Respondents belong to COVID-19 vacine priority groups (1=yes)	0.061	1.368	0.986	1.897	*	Respondents who belong to the COVID-19 vaccine priority groups are more likely to vaccinate their children. The impact is significant at the ten per cent level (ref.).
X28	Knowledge on the ways to prevent COVID-19 infection (1=sufficient)	0.001	2.4	1.431	4.025	***	Respondents who posess sufficient knowledge on the ways to prevent COVID-19 infection are more likely to vaccinate their children. The impact is at the one per cent level (ref.)
X30	Knowledge on COVID-19 fatality (1=sufficient)	0.086	1.543	0.94	2.532	*	Respondents who posess sufficient knowledge on SARS-CoV-2 virus fatality are more likely to vaccinate their children. The impact is at the ten per cent level (ref.)
X31	Knowledge on herd immunity (1=sufficient)	0	4.511	2.419	8.412	***	Respondents who posess sufficient knowledge on herd immunity are more likely to vaccinate their children. The impact is at the one per cent level (ref.)
X33	Infected with SARS-CoV-2 virus (1=yes)	0.105	1.345	0.94	1.925
X34	A closed person infected with SARS-CoV-2 virus (1=yes)	0.078	0.595	0.334	1.06	*	Respondents who has a closed person (a family member or a friend or a co-worker) infected with SARS-CoV-2 virus are less likely to vaccinate their children. The impact is significant at the ten per cent level (ref.).
X42	Fully vaccinated children (1=yes)	0.143	1.347	0.904	2.008
X43	Fear of children being infected (1=yes)	0	3.474	2.269	5.319	***	Respondents with fear that their children can be infected with SARS-CoV-2 virus are more likely to vaccinate their children. The impact is significant at the one per cent level (ref.).
X44	Children fear of needles (1=yes)	0	2.725	1.979	3.754	***	Respondents whose children are afraid of needles are more likely to vaccinate their children. The impact is significant at the one per cent level (ref.).
Constant	Constant	0.974	1.031	N/A	N/A

## Sheet: 2ndLowestAIC
	No better than lowest AIC
		Sig.	Exp(B)	95% C.I.for EXP(B)
	Variable	Sig.	OR	Lower 95% C.I.	Upper 95% C.I.
X2	Gender (1=male)	0.095	1.482	0.934	2.352	*
X4	Age of respondents (years old)	0.058	1.028	0.999	1.057	*
X5	Residency (1=rural)	0.063	0.526	0.267	1.037	*
X6	Marital status (1=married/cohabited)	0.208	1.386	0.834	2.304
X7	Main family income source (1=yes)	0.071	0.683	0.452	1.033	*
X8	Having savings (1=yes)	0.004	0.619	0.445	0.861	***
X10	Education (1=tertiary or above)	0	0.286	0.167	0.49	***
X12	Insured children (1=yes)	0.032	3.408	1.109	10.471	**
X14	Children vaccination habit (1=yes)	0.007	2.023	1.213	3.372	***
X22	COVID-19 vaccination consultation sufficiency (1=sufficient)	0	2.094	1.494	2.936	***
X23	Respondents belong to COVID-19 vacine priority groups (1=yes)	0.062	1.365	0.984	1.894	*
X28	Knowledge on the ways to prevent COVID-19 infection (1=sufficient)	0.001	2.405	1.434	4.033	***
X30	Knowledge on COVID-19 fatality (1=sufficient)	0.087	1.542	0.939	2.532	*
X31	Knowledge on herd immunity (1=sufficient)	0	4.473	2.398	8.342	***
X33	Infected with SARS-CoV-2 virus (1=yes)	0.102	1.35	0.943	1.932
X34	A closed person infected with SARS-CoV-2 virus (1=yes)	0.076	0.593	0.333	1.056	*
X42	Fully vaccinated children (1=yes)	0.138	1.353	0.907	2.017
X43	Fear of children being infected (1=yes)	0	3.504	2.288	5.367	***
X44	Children fear of needles (1=yes)	0	2.734	1.984	3.766	***
Constant		0.819	0.807	N/A	N/A

## Sheet: Corr Matrix
e(V)	X2	X4	X5	X7	X8	X10	X12	X14	X22	X23	X28	X30	X31	X33	X34	X41	X42	X43	_cons
X2	1
X4	-0.1521	1
X5	0.0375	-0.1044	1
X7	-0.2084	-0.0401	0.0565	1
X8	-0.009	-0.0706	-0.1002	-0.0536	1
X10	0.0237	0.005	-0.1022	-0.0665	-0.1181	1
X12	-0.0028	0.0317	-0.0683	-0.0038	-0.017	0.0087	1
X14	-0.0253	-0.0101	0.0161	-0.0446	-0.047	-0.0966	-0.0668	1
X22	-0.0018	-0.0276	0.1255	-0.0096	-0.0578	0.1238	0.0192	-0.0196	1
X23	0.0005	-0.0583	0.139	-0.0341	-0.0127	-0.2384	-0.0104	-0.0294	-0.0286	1
X28	0.0028	0.0031	0.0812	0.0001	-0.0036	-0.0293	-0.014	-0.0108	0.0005	-0.0126	1
X30	0.0319	0.0401	-0.0111	0.0042	0.0099	-0.0242	0.0063	-0.0222	-0.0259	-0.016	-0.0313	1
X31	0.017	-0.0014	0.0215	0.002	-0.0211	-0.0393	-0.0256	-0.0165	0.0202	-0.0069	-0.0466	-0.081	1
X33	0.0463	0.0639	-0.0699	-0.0151	0.0019	0.0272	0.0041	0.0126	-0.0156	-0.0058	-0.0027	0.042	0.0163	1
X34	0.0311	-0.0136	-0.2291	-0.0099	-0.0114	-0.1388	-0.03	-0.0381	0.0815	-0.0423	0.0097	-0.0282	-0.0123	-0.1803	1
X41	0.0023	0.0217	0.0156	-0.0134	-0.0482	-0.0052	0.034	0.0117	-0.1096	-0.0114	0.0324	-0.0084	0.0673	-0.0204	0.0303	1
X42	0.037	0.0269	-0.0036	0.0049	-0.0099	-0.0072	0.009	0.008	0.0461	-0.0199	-0.0125	-0.0663	-0.0501	0.052	-0.0246	0.0621	1
X43	-0.0585	-0.0571	0.0056	-0.0069	-0.0411	-0.0151	-0.0213	-0.0192	-0.0781	0.0042	-0.0239	-0.0077	-0.0438	-0.0062	-0.014	0.0164	-0.0954	1
_cons	0.039	-0.4561	-0.0494	-0.0916	0.0357	-0.0352	-0.7168	-0.1858	-0.1259	0.0062	-0.0245	-0.2613	0.0238	-0.0668	-0.061	-0.0917	-0.2754	-0.0182	1
